# Supplementary material for: Targeting Hormone-Related Pathways to Improve Grain Yield in Rice: A Chemical Approach
Source: PLoS One. 2015 Jun 22;10(6):e0131213. doi: 10.1371/journal.pone.0131213 (PMC4476611; doi:10.1371/journal.pone.0131213)
Supplement: S1 Table — (XLSX) [file pone.0131213.s007.xlsx]

## Sheet: S1 Table (chemical information)
IUPAC name of chemical	Synonyms	Function of Target gene	Distributor	Molecular Amount (MA; g/mol)	Concentration (C; mM)	Quantity per plant (Q; mL)	Chemical Amount/plant Q/1000×C/1000×MA×1000 (CA; mg/plant)	Plant Number /Tray (PN)	Tray Area (TA; m2)	Chemical Amount/Area CA×PN/TA (mg/m2)
4,4'-(2,3-dimethylbutane-1,4-diyl) dibenzene-1,2-diol	Nordihydroguaiaretic acid; NDGA	ABA synthesis	Sigma Aldrich	302.36	0.12	35	1.26991	4	0.18	28.2203
					0.6	35	6.34956	4	0.18	141.101
					3	35	31.7478	4	0.18	705.507
[(2RS,3RS)-1-(4-chlorophenyl)methyl-4,4-dimethyl-2-(1h-1,2,4-trizol-1-yl)penten-3-ol]	Paclobutrazol	GA synthesis	Sigma Aldrich	293.79	0.016	35	0.164522	4	0.18	3.65605
					0.08	35	0.822612	4	0.18	18.2803
					0.4	35	4.11306	4	0.18	91.4013
1-​[2-​(Allyloxy)​-​2-​(2,4-​dichlorophenyl)​ethyl] imidazole	Imazalil	BR synthesis	Sigma Aldrich	297.18	0.04	35	0.416052	4	0.18	9.2456
					0.2	35	2.08026	4	0.18	46.228
					1	35	10.4013	4	0.18	231.14
1-[ [2-(2,4-dichlorophenyl)-4-propyl-1,3-dioxolan-2-yl]methyl]-1,2,4-triazole	Propiconazol	BR synthesis	Sigma Aldrich	342.22	0.04	35	0.479108	4	0.18	10.6468
					0.2	35	2.39554	4	0.18	53.2342
					1	35	11.9777	4	0.18	266.171
3-(2-aminooxyphenyl) propanoic acid	L-Aminooxyphenylpropionic acid; L-AOPP	Auxin synthesis	Wako Pure Chemical Industries	181.19	0.04	35	0.253666	4	0.18	5.63702
					0.2	35	1.26833	4	0.18	28.1851
					1	35	6.34165	4	0.18	140.926
2-indol-3-yl-4-oxo-4 phenylbutanoic acid	PEO-IAA	Auxin perception	Sigma Aldrich	293.32	0.04	35	0.410648	4	0.18	9.12551
					0.2	35	2.05324	4	0.18	45.6276
					1	35	10.2662	4	0.18	228.138
2-Amino-2-methylpropanoic acid	2-Aminoisobutyric acid; AIB	Ethylene synthesis	Sigma Aldrich	103.12	0.2	35	0.72184	4	0.18	16.0409
					1	35	3.6092	4	0.18	80.2044
					5	35	18.046	4	0.18	401.022
Silver(1+) ion nitrate	AgNO3	Ethylene perception	Sigma Aldrich	169.87	0.12	35	0.713454	4	0.18	15.8545
					0.6	35	3.56727	4	0.18	79.2727
					3	35	17.8363	4	0.18	396.363
S1 Table. Plant hormone inhibitors used in this study
