# Supplementary material for: Targeting Hormone-Related Pathways to Improve Grain Yield in Rice: A Chemical Approach
Source: PLoS One. 2015 Jun 22;10(6):e0131213. doi: 10.1371/journal.pone.0131213 (PMC4476611; doi:10.1371/journal.pone.0131213)
Supplement: S4 Table — Values are Mean ± SE (n = 6). * indicates significance at P ≤ 0.05. (XLSX) [file pone.0131213.s010.xlsx]

## Sheet: Table4
Primary target for inhibition	Chemicals	mM	Spray timing	Shoot dry weight (g plant-1)	Grain yield (g plant-1)
-	UTC	-	pre-anthesis	10.0±0.4	15.1±1.1
ABA synthesis	NDGA	0.12	pre-anthesis	12.4 ± 1.0 *	18.8 ± 1.3 *
-	UTC	-	post-anthesis	9.7±0.6	13.8±0.7
Ethylene synthesis	AIB	0.2	post-anthesis	12.1 ± 0.9 *	18.4 ± 0.9 *
S4 Table. Time-dependent effects of plant hormone inhibitors on plant biomass production and grain yield
Values are Mean ± SE (n=6). * indicates significance at P ≤ 0.05.
