# Supplementary material for: Targeting Hormone-Related Pathways to Improve Grain Yield in Rice: A Chemical Approach
Source: PLoS One. 2015 Jun 22;10(6):e0131213. doi: 10.1371/journal.pone.0131213 (PMC4476611; doi:10.1371/journal.pone.0131213)
Supplement: S5 Table — (XLSX) [file pone.0131213.s011.xlsx]

## Sheet: List of primers used in qPCR
Gene name	Locus name	Primer	Primer sequence
OsbZIP23	LOC_Os02g52780	Forward	GAATTGGAAGCTGAGGTAGCAAA
		Reverse	TTCATCCTGCTTTTTCTGGAGTT
Lea3	LOC_Os05g46480	Forward	GGCAGCGTCCTCCAACAG
		Reverse	GCTCATCACCGCGTCCTT
GA20ox2	LOC_Os01g66100	Forward	GCGCCATGGTCATCAACAT
		Reverse	AGCTCTTATACCTCCCGTTCGA
OsETR2	LOC_Os04g08740	Forward	TGCTTGCCCTTCAGTTCCA
		Reverse	GTCCGAGGATGCTCCAGAGA
DWF4	LOC_Os03g12660	Forward	AATCCTGGACCTCTTGCTGA
		Reverse	GCACTCCCCTCTTAGCCTTT
OsIAA4	LOC_Os01g18360	Forward	CATCAAGCTCTGCCACATGTTC
		Reverse	TGGCACTCCATAACATCAGCAT
BU1	LOC_Os06g12210	Forward	GTAGCCAGCTTGATCTCATCTC
		Reverse	GGGACGACTCTACTGCATCA
LOC_Os11g32110 (ARF2 like)	LOC_Os11g32110	Forward	GGCGCTTTCGTCACATATTCA
(ARF2 like)		Reverse	CACTCCAGCCACTCTGCAAA
OsERS1	LOC_Os03g49500	Forward	TGGTTCTGATGCTTCCATCTGA
		Reverse	ACAAGCTCCAACTCATGCACAT
OsPLDα4	LOC_Os06g40170	Forward	GCTTGCAAGAGGTCAAATCCA
		Reverse	GCGGTTCGCCTCCTAGGT
OsPLDα5	LOC_Os06g40180	Forward	TGCTCTGCTTTGGGTTTGG
		Reverse	GCTGTAGAATTCAACCGGAGATAGA
OsHI-LOX	LOC_Os08g39840	Forward	CAGAGCTAGACGACGTGTAGATACG
		Reverse	CGCAACATGGTATGGGTATTATATATG
OsLOX1	LOC_Os03g49380	Forward	CCACATGTTATCAAAGAGGACAAATT
		Reverse	CGAGCATTTCTCGTGCAAAC
OsAOS2	LOC_Os03g12500	Forward	CCTCCGCCGTCAATCGTA
		Reverse	GACGACCCACGCCTGAAGT
OsAOC	LOC_Os03g32314	Forward	TGTGCGGTGTGTATCGTATCAC
		Reverse	CATCGCAGGGAGGAAACAAA
OsOPR7	LOC_Os08g35740	Forward	ACCTGGTCGAGCGGTTCAG
		Reverse	TGTAGAATGTCTTACGCACGTACTTG
OsJAR1	LOC_Os05g50890	Forward	CCAAGGAAAAGCACTGCAGTT
		Reverse	GCAAGAATGCCACCTTTCGT
OsJAR2	LOC_Os01g12160	Forward	CTCGTCAAGTCCACGATGCA
		Reverse	CCACCGGAAACTCCCTGTT
TEF1	LOC_Os03g08010	Forward	GACCCGTGAGCACGCTCTT
		Reverse	TGGCATCCATCTTGTTGCA
S5 Table. List of primer sequences used in quantitative PCR (Real Time qPCR) assays in this work.
